# Supplementary material for: A matter of measurement? A Swedish register-based study of migrant residential segregation and all-cause mortality
Source: SSM Popul Health. 2025 Mar 27;30:101793. doi: 10.1016/j.ssmph.2025.101793 (PMC12005324; doi:10.1016/j.ssmph.2025.101793)
Supplement: Multimedia component 2 [file mmc2.xlsx]

## Sheet: Supplementary Table 1
Supplementary Table S1. Study population person-time across measures of residential segregation and socioeconomic deprivation by metropolitan area of residence, nativity, and region of origin.
Measure		Stockholm			Gothenburg			Malmö
		Native-born	Migrants		Native-born	Migrants		Native-born	Migrants
Migrant Density	Quintile
	Q1	3371551 (21.9)	393324 (7.8)		1658225 (22.0)	108482 (6.0)		1209607 (24.2)	100565 (6.6)
	Q2	3530396 (22.9)	583759 (11.6)		1677873 (22.3)	172737 (9.6)		1121027 (22.4)	146134 (9.6)
	Q3	3355082 (21.8)	717574 (14.2)		1648869 (21.9)	255136 (14.2)		1076357 (21.5)	214854 (14.1)
	Q4	3155151 (20.5)	1036553 (20.5)		1537411 (20.4)	368047 (20.5)		938442 (18.8)	345023 (22.6)
	Q5	2011700 (13.0)	2321305 (45.9)		1005421 (13.4)	892842 (49.7)		651484 (13.0)	719738 (47.2)
Migrant Isolation
	Q1	3381695 (21.9)	396736 (7.9)		1665379 (22.1)	109115 (6.1)		1208779 (24.2)	100411 (6.6)
	Q2	3504600 (22.7)	578561 (11.5)		1665524 (22.1)	171241 (9.5)		1130975 (22.6)	148230 (9.7)
	Q3	3373757 (21.9)	719710 (14.2)		1660792 (22.1)	257800 (14.3)		1069631 (21.4)	214080 (14.0)
	Q4	3153889 (20.4)	1036486 (20.5)		1522637 (20.2)	363840 (20.2)		935455 (18.7)	343438 (22.5)
	Q5	2009939 (13.0)	2321022 (45.9)		1013467 (13.5)	895248 (49.8)		652077 (13.0)	720155 (47.2)
Migrant Exposure
	Q1	3378608 (21.9)	396645 (7.9)		1665379 (22.1)	109115 (6.1)		1208779 (24.2)	100411 (6.6)
	Q2	3499318 (22.7)	577494 (11.4)		1665524 (22.1)	171241 (9.5)		1130975 (22.6)	148230 (9.7)
	Q3	3368674 (21.8)	718532 (14.2)		1660792 (22.1)	257800 (14.3)		1069631 (21.4)	214080 (14.0)
	Q4	3140385 (20.4)	1049219 (20.8)		1522637 (20.2)	363840 (20.2)		935455 (18.7)	343438 (22.5)
	Q5	2036895 (13.2)	2310608 (45.7)		1013467 (13.5)	895248 (49.8)		652077 (13.0)	720155 (47.2)
Mutual Information Index
	Q1	3219985 (20.9)	981304 (19.4)		1573944 (20.9)	342123 (19.0)		1001725 (20.0)	296239 (19.4)
	Q2	3267598 (21.2)	817442 (16.2)		1606905 (21.3)	305290 (17.0)		1022738 (20.5)	263690 (17.3)
	Q3	3400249 (22.0)	700401 (13.9)		1613217 (21.4)	240453 (13.4)		1066006 (21.3)	209820 (13.7)
	Q4	3332248 (21.6)	642680 (12.7)		1637405 (21.8)	189133 (10.5)		1106196 (22.1)	184703 (12.1)
	Q5	2203850 (14.3)	1910688 (37.8)		1096332 (14.6)	720245 (40.1)		800262 (16.0)	571862 (37.5)
Socioeconomic Deprivation Index	Decile
	D1	3881712 (25.2)	627235 (12.4)		1132416 (15.0)	109955 (6.1)		418992 (8.4)	46053 (3.0)
	D2	2382030 (15.4)	459588 (9.1)		1183968 (15.7)	138188 (7.7)		524716 (10.5)	67584 (4.4)
	D3	2077066 (13.5)	418988 (8.3)		1069614 (14.2)	137908 (7.7)		594514 (11.9)	80303 (5.3)
	D4	1595348 (10.3)	368193 (7.3)		955170 (12.7)	136046 (7.6)		627283 (12.6)	94448 (6.2)
	D5	1316888 (8.5)	340052 (6.7)		737873 (9.8)	115879 (6.4)		497151 (9.9)	92128 (6.0)
	D6	1033271 (6.7)	329107 (6.5)		612813 (8.1)	108598 (6.0)		503890 (10.1)	101634 (6.7)
	D7	993254 (6.4)	392898 (7.8)		484319 (6.4)	125993 (7.0)		366712 (7.3)	87857 (5.8)
	D8	864132 (5.6)	432513 (8.6)		444676 (5.9)	140727 (7.8)		371888 (7.4)	123686 (8.1)
	D9	722326 (4.7)	589111 (11.7)		436473 (5.8)	208687 (11.6)		497214 (10.0)	213536 (14.0)
	D10	557733 (3.6)	1094762 (21.7)		470467 (6.2)	575253 (32.0)		594537 (11.9)	619075 (40.6)
		Stockholm			Gothenburg			Malmö
		Native-born	Global North	Global South	Native-born	Global North	Global South	Native-born	Global North	Global South
Global North Density	Quintile
	Q1	3345867 (21.7)	295966 (11.8)	189777 (7.4)	1674513 (22.2)	84053 (8.7)	33888 (4.1)	1203389 (24.1)	81008 (8.6)	23899 (4.1)
	Q2	3423665 (22.2)	402947 (16.1)	288200 (11.3)	1678517 (22.3)	121725 (12.6)	57702 (6.9)	1116145 (22.3)	113163 (12.0)	41897 (7.2)
	Q3	3291298 (21.3)	465757 (18.6)	365728 (14.4)	1618799 (21.5)	161468 (16.8)	118493 (14.2)	1061500 (21.2)	152552 (16.2)	82924 (14.2)
	Q4	2928295 (19.0)	547783 (21.9)	657900 (25.8)	1475719 (19.6)	206666 (21.5)	190784 (22.9)	893832 (17.9)	209799 (22.3)	161670 (27.7)
	Q5	2434678 (15.8)	790723 (31.6)	1045839 (41.0)	1080251 (14.4)	389303 (40.4)	432844 (51.9)	722051 (14.4)	384744 (40.9)	273783 (46.9)
Global South Density
	Q1	3299003 (21.4)	330829 (13.2)	78264 (3.1)	1664720 (22.1)	93557 (9.7)	21880 (2.6)	1149814 (23.0)	88923 (9.4)	14288 (2.4)
	Q2	3514733 (22.8)	416347 (16.6)	162348 (6.4)	1620461 (21.5)	122510 (12.7)	46302 (5.6)	1164783 (23.3)	121288 (12.9)	32711 (5.6)
	Q3	3437461 (22.3)	462657 (18.5)	261155 (10.3)	1679010 (22.3)	167201 (17.4)	94442 (11.3)	1065195 (21.3)	152745 (16.2)	59435 (10.2)
	Q4	3146642 (20.4)	554187 (22.1)	470532 (18.5)	1559846 (20.7)	215770 (22.4)	158078 (19.0)	957571 (19.2)	226558 (24.1)	126601 (21.7)
	Q5	2025811 (13.1)	739073 (29.5)	1575532 (61.8)	1003171 (13.3)	364083 (37.8)	513009 (61.5)	659334 (13.2)	351684 (37.4)	351138 (60.1)
Mutual Information Index
	Q1	3219985 (20.9)	560009 (22.4)	421068 (16.5)	1573944 (20.9)	198429 (20.6)	143641 (17.2)	1001725 (20.0)	194528 (20.7)	101556 (17.4)
	Q2	3267598 (21.2)	490847 (19.6)	326355 (12.8)	1606905 (21.3)	185327 (19.2)	119926 (14.4)	1022738 (20.5)	175564 (18.7)	87957 (15.1)
	Q3	3400249 (22.0)	441973 (17.7)	258191 (10.1)	1613217 (21.4)	150825 (15.7)	89604 (10.7)	1066006 (21.3)	145899 (15.5)	63807 (10.9)
	Q4	3332248 (21.6)	394765 (15.8)	247705 (9.7)	1637405 (21.8)	127312 (13.2)	61798 (7.4)	1106196 (22.1)	129043 (13.7)	55559 (9.5)
	Q5	2203850 (14.3)	615615 (24.6)	1294512 (50.8)	1096332 (14.6)	301322 (31.3)	418742 (50.2)	800262 (16.0)	296232 (31.5)	275294 (47.1)
Socioeconomic Deprivation Index	Decile
	D1	3881712 (25.2)	422124 (16.9)	204919 (8.0)	1132416 (15.0)	78955 (8.2)	30992 (3.7)	418992 (8.4)	35437 (3.8)	10608 (1.8)
	D2	2382030 (15.4)	299591 (12.0)	159788 (6.3)	1183968 (15.7)	93973 (9.8)	44201 (5.3)	524716 (10.5)	51297 (5.4)	16271 (2.8)
	D3	2077066 (13.5)	274837 (11.0)	144029 (5.7)	1069614 (14.2)	91293 (9.5)	46587 (5.6)	594514 (11.9)	60645 (6.4)	19630 (3.4)
	D4	1595348 (10.3)	231211 (9.2)	136906 (5.4)	955170 (12.7)	85386 (8.9)	50636 (6.1)	627283 (12.6)	69379 (7.4)	25016 (4.3)
	D5	1316888 (8.5)	198460 (7.9)	141552 (5.6)	737873 (9.8)	71232 (7.4)	44637 (5.4)	497151 (9.9)	64227 (6.8)	27853 (4.8)
	D6	1033271 (6.7)	178982 (7.2)	150041 (5.9)	612813 (8.1)	63862 (6.6)	44723 (5.4)	503890 (10.1)	68452 (7.3)	33125 (5.7)
	D7	993254 (6.4)	194432 (7.8)	198312 (7.8)	484319 (6.4)	69551 (7.2)	56423 (6.8)	366712 (7.3)	58962 (6.3)	28856 (4.9)
	D8	864132 (5.6)	194750 (7.8)	237667 (9.3)	444676 (5.9)	79522 (8.3)	61175 (7.3)	371888 (7.4)	80833 (8.6)	42783 (7.3)
	D9	722326 (4.7)	222954 (8.9)	366010 (14.4)	436473 (5.8)	106335 (11.0)	102342 (12.3)	497214 (10.0)	136963 (14.6)	76407 (13.1)
	D10	557733 (3.6)	285826 (11.4)	808581 (31.7)	470467 (6.2)	223102 (23.2)	351989 (42.2)	594537 (11.9)	315061 (33.5)	303624 (52.0)
