# Supplementary material for: A matter of measurement? A Swedish register-based study of migrant residential segregation and all-cause mortality
Source: SSM Popul Health. 2025 Mar 27;30:101793. doi: 10.1016/j.ssmph.2025.101793 (PMC12005324; doi:10.1016/j.ssmph.2025.101793)
Supplement: Multimedia component 6 [file mmc6.xlsx]

## Sheet: Supplementary Table 2
Supplementary Table S2. Incidence Rate Ratios (IRR) for all-cause mortality in relation to local measures of residential segregation among migrant and native-born residents of Stockholm, Gothenburg, and Malmö.
Metropolitan Region	Measure	Quintile	Migrants				Native-born			Median Rate Ratio
			Model 1	Model 2	Model 3		Model 1	Model 2	Model 3	Model 1	Model 2	Model 3
Stockholm	Migrant Density	1	Ref.	Ref.	Ref.		Ref.	Ref.	Ref.
		2	1.06 (1.00-1.11)	1.05 (1.00-1.10)	1.03 (0.98-1.08)		1.06 (1.02-1.10)*	1.06 (1.03-1.10)*	1.04 (1.01-1.07)*
		3	1.04 (0.98-1.09)	1.00 (0.96-1.06)	0.94 (0.90-0.99)		1.13 (1.09-1.17)*	1.12 (1.08-1.15)*	1.05 (1.02-1.08)*
		4	1.13 (1.07-1.20)*	1.05 (1.00-1.11)	0.91 (0.87-0.96)*		1.22 (1.17-1.27)*	1.16 (1.12-1.20)*	1.01 (0.98-1.04)
		5	1.14 (1.08-1.20)*	0.95 (0.91-1.00)	0.74 (0.70-0.78)*		1.40 (1.34-1.46)*	1.27 (1.23-1.32)*	1.01 (0.96-1.05)
										1.18	1.14	1.13
	Migrant Isolation	1	Ref.	Ref.	Ref.		Ref.	Ref.	Ref.
		2	1.06 (1.01-1.12)	1.05 (1.00-1.10)	1.02 (0.97-1.07)		1.07 (1.03-1.11)*	1.07 (1.04-1.10)*	1.04 (1.01-1.07)*
		3	1.07 (1.01-1.13)	1.03 (0.98-1.08)	0.96 (0.91-1.01)		1.15 (1.11-1.20)*	1.13 (1.09-1.16)*	1.05 (1.02-1.08)*
		4	1.16 (1.09-1.22)*	1.06 (1.01-1.11)	0.91 (0.87-0.96)*		1.23 (1.18-1.28)*	1.16 (1.12-1.20)*	1.00 (0.97-1.04)
		5	1.16 (1.10-1.22)*	0.96 (0.92-1.01)	0.75 (0.70-0.79)*		1.42 (1.36-1.48)*	1.28 (1.24-1.32)*	1.01 (0.96-1.05)
										1.18	1.14	1.13
	Migrant Exposure	1	Ref.	Ref.	Ref.		Ref.	Ref.	Ref.
		2	1.06 (1.01-1.12)	1.05 (1.00-1.10)	1.02 (0.97-1.07)		1.07 (1.03-1.11)*	1.07 (1.04-1.10)*	1.04 (1.01-1.07)*
		3	1.07 (1.01-1.13)	1.03 (0.98-1.08)	0.96 (0.92-1.01)		1.15 (1.11-1.20)*	1.13 (1.09-1.16)*	1.05 (1.02-1.09)*
		4	1.15 (1.09-1.22)*	1.05 (1.00-1.10)	0.91 (0.86-0.95)*		1.23 (1.19-1.28)*	1.16 (1.12-1.19)*	1.00 (0.97-1.04)
		5	1.16 (1.11-1.23)*	0.97 (0.92-1.01)	0.76 (0.72-0.80)*		1.42 (1.36-1.48)*	1.28 (1.24-1.32)*	1.01 (0.97-1.06)
										1.18	1.14	1.13
	Mutual Information Index	1	Ref.	Ref.	Ref.		Ref.	Ref.	Ref.
		2	0.98 (0.94-1.02)	0.98 (0.94-1.02)	1.01 (0.97-1.05)		0.99 (0.96-1.02)	1.00 (0.97-1.02)	1.03 (1.00-1.05)
		3	0.99 (0.94-1.04)	1.00 (0.96-1.05)	1.06 (1.01-1.10)*		0.95 (0.91-0.98)*	0.96 (0.93-0.99)	1.01 (0.99-1.04)
		4	0.95 (0.91-1.01)	0.96 (0.92-1.00)	1.01 (0.96-1.05)		0.93 (0.89-0.97)*	0.93 (0.91-0.96)*	0.99 (0.97-1.02)
		5	0.92 (0.87-0.97)*	0.84 (0.81-0.88)*	0.78 (0.74-0.82)*		1.04 (0.99-1.09)	1.02 (0.98-1.05)	0.97 (0.94-1.01)
										1.22	1.15	1.12
Gothenburg	Measure	Quintile	Migrants				Native-born
			Model 1	Model 2	Model 3		Model 1	Model 2	Model 3
	Migrant Density	1	Ref.	Ref.	Ref.		Ref.	Ref.	Ref.
		2	1.02 (0.94-1.11)	1.00 (0.93-1.09)	0.99 (0.92-1.07)		1.02 (0.98-1.07)	1.03 (0.99-1.07)	1.02 (0.99-1.06)
		3	1.11 (1.03-1.21)*	1.07 (0.99-1.15)	1.02 (0.95-1.10)		1.13 (1.08-1.19)*	1.14 (1.09-1.18)*	1.09 (1.05-1.13)*
		4	1.18 (1.09-1.28)*	1.09 (1.01-1.17)	0.98 (0.90-1.05)		1.26 (1.19-1.33)*	1.23 (1.18-1.29)*	1.10 (1.06-1.15)*
		5	1.16 (1.07-1.25)*	0.98 (0.91-1.05)	0.78 (0.71-0.85)*		1.44 (1.35-1.54)*	1.34 (1.28-1.41)*	1.08 (1.01-1.15)
										1.18	1.14	1.13
	Migrant Isolation	1	Ref.	Ref.	Ref.		Ref.	Ref.	Ref.
		2	1.06 (0.98-1.16)	1.04 (0.96-1.13)	1.03 (0.97-1.10)		1.03 (0.98-1.08)	1.03 (0.99-1.08)	1.03 (0.99-1.07)
		3	1.11 (1.03-1.21)*	1.06 (0.99-1.15)	1.02 (0.96-1.08)		1.13 (1.07-1.19)*	1.13 (1.08-1.18)*	1.08 (1.04-1.13)*
		4	1.21 (1.12-1.32)*	1.11 (1.03-1.20)*	1.00 (1.00-1.00)		1.26 (1.19-1.33)*	1.22 (1.17-1.28)*	1.10 (1.05-1.14)*
		5	1.19 (1.10-1.29)*	1.00 (0.93-1.08)	0.79 (0.75-0.85)*		1.44 (1.35-1.54)*	1.34 (1.27-1.41)*	1.08 (1.01-1.15)
										1.18	1.14	1.13
	Migrant Exposure	1	Ref.	Ref.	Ref.		Ref.	Ref.	Ref.
		2	1.06 (0.98-1.16)	1.04 (0.96-1.13)	1.03 (0.97-1.10)		1.03 (0.98-1.08)	1.03 (0.99-1.08)	1.03 (0.99-1.07)
		3	1.11 (1.03-1.21)*	1.06 (0.99-1.15)	1.02 (0.96-1.08)		1.13 (1.07-1.19)*	1.13 (1.08-1.18)*	1.08 (1.04-1.13)*
		4	1.21 (1.12-1.32)*	1.11 (1.03-1.20)*	1.00 (1.00-1.00)		1.26 (1.19-1.33)*	1.22 (1.17-1.28)*	1.10 (1.05-1.14)*
		5	1.19 (1.10-1.29)*	1.00 (0.93-1.08)	0.79 (0.75-0.85)*		1.44 (1.35-1.54)*	1.34 (1.27-1.41)*	1.08 (1.01-1.15)
										1.18	1.14	1.13
	Mutual Information Index	1	Ref.	Ref.	Ref.		Ref.	Ref.	Ref.
		2	0.98 (0.91-1.04)	0.98 (0.92-1.04)	0.99 (0.93-1.05)		0.97 (0.93-1.02)	0.97 (0.93-1.01)	0.98 (0.95-1.02)
		3	0.92 (0.85-0.99)	0.93 (0.87-0.99)	0.95 (0.89-1.01)		0.91 (0.86-0.97)*	0.90 (0.86-0.95)*	0.93 (0.89-0.98)*
		4	0.95 (0.87-1.03)	0.95 (0.87-1.02)	0.96 (0.89-1.03)		0.92 (0.87-0.98)*	0.90 (0.85-0.94)*	0.92 (0.88-0.96)*
		5	0.87 (0.80-0.94)*	0.81 (0.76-0.87)*	0.73 (0.69-0.78)*		1.03 (0.96-1.11)	1.00 (0.94-1.05)	0.93 (0.89-0.98)*
										1.23	1.17	1.13
Malmö	Measure	Quintile	Migrants				Native-born
			Model 1	Model 2	Model 3		Model 1	Model 2	Model 3
	Migrant Density	1	Ref.	Ref.	Ref.		Ref.	Ref.	Ref.
		2	0.92 (0.83-1.03)	0.92 (0.83-1.02)	0.91 (0.82-1.00)		1.02 (0.96-1.08)	1.03 (0.98-1.08)	1.01 (0.97-1.06)
		3	0.99 (0.90-1.10)	0.97 (0.89-1.07)	0.91 (0.83-1.00)		1.06 (0.99-1.14)	1.07 (1.02-1.13)*	1.00 (0.95-1.05)
		4	1.06 (0.96-1.17)	0.98 (0.90-1.08)	0.86 (0.79-0.94)*		1.19 (1.11-1.28)*	1.17 (1.10-1.23)*	1.02 (0.96-1.08)
		5	1.10 (1.00-1.20)	0.95 (0.87-1.03)	0.75 (0.69-0.83)*		1.40 (1.30-1.51)*	1.31 (1.24-1.39)*	1.05 (0.98-1.12)
										1.18	1.14	1.12
	Migrant Isolation	1	Ref.	Ref.	Ref.		Ref.	Ref.	Ref.
		2	0.95 (0.85-1.06)	0.95 (0.85-1.05)	0.93 (0.84-1.03)		1.02 (0.96-1.08)	1.03 (0.99-1.08)	1.01 (0.97-1.06)
		3	0.99 (0.90-1.10)	0.97 (0.88-1.07)	0.91 (0.83-1.00)		1.05 (0.98-1.13)	1.06 (1.01-1.12)	0.99 (0.94-1.04)
		4	1.06 (0.96-1.18)	0.98 (0.90-1.08)	0.86 (0.78-0.94)*		1.19 (1.11-1.28)*	1.16 (1.10-1.23)*	1.01 (0.96-1.07)
		5	1.10 (1.00-1.21)	0.96 (0.88-1.04)	0.76 (0.69-0.83)*		1.39 (1.29-1.50)*	1.31 (1.23-1.39)*	1.04 (0.97-1.12)
										1.18	1.14	1.12
	Migrant Exposure	1	Ref.	Ref.	Ref.		Ref.	Ref.	Ref.
		2	0.95 (0.85-1.06)	0.95 (0.85-1.05)	0.93 (0.84-1.03)		1.02 (0.96-1.08)	1.03 (0.99-1.08)	1.01 (0.97-1.06)
		3	0.99 (0.90-1.10)	0.97 (0.88-1.07)	0.91 (0.83-1.00)		1.05 (0.98-1.13)	1.06 (1.01-1.12)	0.99 (0.94-1.04)
		4	1.06 (0.96-1.18)	0.98 (0.90-1.08)	0.86 (0.78-0.94)*		1.19 (1.11-1.28)*	1.16 (1.10-1.23)*	1.01 (0.96-1.07)
		5	1.10 (1.00-1.21)	0.96 (0.88-1.04)	0.76 (0.69-0.83)*		1.39 (1.29-1.50)*	1.31 (1.23-1.39)*	1.04 (0.97-1.12)
										1.18	1.14	1.12
	Mutual Information Index	1	Ref.	Ref.	Ref.		Ref.	Ref.	Ref.
		2	0.98 (0.91-1.06)	0.99 (0.92-1.07)	1.00 (0.93-1.07)		0.96 (0.91-1.02)	0.97 (0.92-1.02)	0.98 (0.94-1.03)
		3	0.94 (0.86-1.03)	0.95 (0.87-1.03)	0.97 (0.90-1.05)		0.95 (0.89-1.02)	0.95 (0.90-1.00)	0.99 (0.95-1.04)
		4	1.00 (0.91-1.09)	1.00 (0.92-1.08)	1.00 (0.92-1.09)		1.00 (0.93-1.07)	0.98 (0.92-1.03)	1.01 (0.96-1.06)
		5	0.96 (0.88-1.04)	0.91 (0.85-0.98)*	0.86 (0.81-0.92)*		1.08 (1.00-1.17)	1.05 (0.98-1.12)	1.03 (0.97-1.09)
										1.23	1.17	1.12
	* estimate retains statistical significance at p < 0.0125.
