# Supplementary material for: A matter of measurement? A Swedish register-based study of migrant residential segregation and all-cause mortality
Source: SSM Popul Health. 2025 Mar 27;30:101793. doi: 10.1016/j.ssmph.2025.101793 (PMC12005324; doi:10.1016/j.ssmph.2025.101793)
Supplement: Multimedia component 7 [file mmc7.xlsx]

## Sheet: Supplementary Table 3
Supplementary Table S3. Incidence Rate Ratios (IRR) for all-cause mortality in relation to local measures of residential segregation among Global North and Global South migrant and native-born residents of Stockholm, Gothenburg, and Malmö.
Metropolitan Region	Measure	Quintile	Global North				Global South				Native-born			Median Rate Ratio
			Model 1	Model 2	Model 3		Model 1	Model 2	Model 3		Model 1	Model 2	Model 3	Model 1	Model 2	Model 3
Stockholm	Global North Density	1	Ref.	Ref.	Ref.		Ref.	Ref.	Ref.		Ref.	Ref.	Ref.
		2	1.04 (0.98-1.09)	1.02 (0.97-1.07)	0.99 (0.94-1.04)		0.92 (0.82-1.03)	0.91 (0.81-1.02)	0.89 (0.78-1.01)		1.05 (1.01-1.09)*	1.05 (1.02-1.08)*	1.02 (0.99-1.04)
		3	1.06 (1.01-1.12)	1.04 (0.99-1.10)	0.97 (0.93-1.02)		0.94 (0.84-1.06)	0.92 (0.82-1.03)	0.87 (0.77-1.00)		1.12 (1.07-1.16)*	1.11 (1.07-1.14)*	1.03 (1.00-1.06)
		4	1.12 (1.06-1.18)*	1.08 (1.03-1.13)*	0.95 (0.91-1.00)		0.98 (0.88-1.09)	0.94 (0.84-1.05)	0.85 (0.75-0.97)*		1.15 (1.11-1.20)*	1.13 (1.09-1.17)*	1.01 (0.97-1.04)
		5	1.21 (1.14-1.28)*	1.12 (1.07-1.17)*	0.94 (0.90-0.99)		0.98 (0.88-1.09)	0.93 (0.84-1.04)	0.81 (0.72-0.92)*		1.23 (1.18-1.29)*	1.18 (1.14-1.22)*	1.00 (0.97-1.03)
														1.21	1.15	1.13
	Global South Density	1	Ref.	Ref.	Ref.		Ref.	Ref.	Ref.		Ref.	Ref.	Ref.
		2	1.07 (1.02-1.13)*	1.08 (1.03-1.13)*	1.06 (1.01-1.11)*		0.96 (0.81-1.15)	0.92 (0.77-1.10)	0.91 (0.76-1.09)		1.06 (1.03-1.10)*	1.07 (1.04-1.10)*	1.05 (1.03-1.08)*
		3	1.09 (1.03-1.15)*	1.07 (1.02-1.13)*	1.02 (0.98-1.07)		0.93 (0.79-1.09)	0.87 (0.74-1.02)	0.83 (0.70-0.98)		1.12 (1.08-1.17)*	1.10 (1.07-1.14)*	1.05 (1.02-1.08)*
		4	1.17 (1.10-1.24)*	1.11 (1.06-1.17)*	0.99 (0.95-1.04)		0.99 (0.85-1.16)	0.88 (0.75-1.03)	0.78 (0.67-0.92)*		1.20 (1.15-1.25)*	1.14 (1.11-1.18)*	1.02 (0.99-1.05)
		5	1.31 (1.24-1.39)*	1.16 (1.11-1.22)*	0.92 (0.88-0.97)*		1.05 (0.91-1.22)	0.88 (0.76-1.02)	0.69 (0.59-0.80)*		1.39 (1.33-1.46)*	1.27 (1.23-1.31)*	1.02 (0.98-1.06)
														1.19	1.14	1.12
	Mutual Information Index	1	Ref.	Ref.	Ref.		Ref.	Ref.	Ref.		Ref.	Ref.	Ref.
		2	0.99 (0.94-1.04)	0.99 (0.95-1.04)	0.98 (0.93-1.02)		0.98 (0.93-1.03)	0.98 (0.94-1.03)	0.96 (0.92-1.01)		0.98 (0.95-1.01)	0.98 (0.96-1.01)	0.97 (0.94-0.99)*
		3	1.02 (0.96-1.08)	0.98 (0.93-1.03)	0.93 (0.88-0.98)*		1.06 (1.00-1.12)	1.02 (0.96-1.07)	0.97 (0.92-1.02)		1.02 (0.98-1.06)	0.98 (0.95-1.01)	0.93 (0.90-0.96)*
		4	1.14 (1.05-1.24)*	1.06 (0.98-1.14)	0.93 (0.87-1.01)		1.15 (1.06-1.26)*	1.08 (0.99-1.17)	0.95 (0.88-1.03)		1.13 (1.07-1.20)*	1.05 (1.00-1.10)	0.93 (0.89-0.97)*
		5	1.22 (1.17-1.28)*	1.06 (1.01-1.10)*	0.87 (0.83-0.91)*		1.24 (1.19-1.30)*	1.07 (1.03-1.12)*	0.88 (0.84-0.93)*		1.23 (1.19-1.26)*	1.05 (1.03-1.08)*	0.87 (0.84-0.90)*
														1.19	1.15	1.13
Gothenburg	Measure	Quintile	Global North				Global South				Native-born
			Model 1	Model 2	Model 3		Model 1	Model 2	Model 3		Model 1	Model 2	Model 3
	Global North Density	1	Ref.	Ref.	Ref.		Ref.	Ref.	Ref.		Ref.	Ref.	Ref.
		2	1.05 (0.96-1.14)	1.02 (0.93-1.11)	1.00 (0.92-1.09)		0.84 (0.64-1.10)	0.81 (0.62-1.07)	0.80 (0.61-1.05)		1.07 (1.02-1.12)*	1.07 (1.03-1.11)*	1.05 (1.01-1.09)*
		3	1.09 (1.00-1.19)	1.06 (0.98-1.14)	1.00 (0.92-1.08)		0.93 (0.74-1.19)	0.87 (0.68-1.10)	0.80 (0.63-1.02)		1.15 (1.09-1.21)*	1.14 (1.10-1.20)*	1.09 (1.04-1.13)*
		4	1.22 (1.12-1.33)*	1.16 (1.07-1.25)*	1.04 (0.96-1.12)		0.92 (0.74-1.16)	0.84 (0.67-1.05)	0.73 (0.58-0.92)*		1.22 (1.15-1.29)*	1.20 (1.15-1.25)*	1.08 (1.04-1.13)*
		5	1.25 (1.15-1.36)*	1.12 (1.04-1.21)*	0.91 (0.84-0.99)		0.84 (0.67-1.04)	0.74 (0.59-0.92)*	0.60 (0.48-0.75)*		1.37 (1.29-1.46)*	1.30 (1.24-1.37)*	1.07 (1.01-1.13)
														1.20	1.15	1.13
	Global South Density	1	Ref.	Ref.	Ref.		Ref.	Ref.	Ref.		Ref.	Ref.	Ref.
		2	1.07 (0.98-1.16)	1.06 (0.98-1.15)	1.05 (0.97-1.13)		1.33 (0.93-1.90)	1.33 (0.93-1.91)	1.31 (0.92-1.87)		1.04 (0.99-1.09)	1.05 (1.01-1.09)*	1.04 (1.00-1.08)
		3	1.14 (1.05-1.24)*	1.11 (1.03-1.20)*	1.06 (0.99-1.14)		1.02 (0.72-1.46)	0.95 (0.67-1.34)	0.90 (0.64-1.28)		1.12 (1.06-1.19)*	1.12 (1.08-1.17)*	1.07 (1.03-1.12)*
		4	1.20 (1.11-1.31)*	1.14 (1.06-1.23)*	1.03 (0.95-1.11)		1.10 (0.78-1.56)	0.99 (0.70-1.39)	0.89 (0.64-1.25)		1.24 (1.17-1.31)*	1.22 (1.17-1.27)*	1.10 (1.05-1.15)*
		5	1.27 (1.16-1.38)*	1.15 (1.07-1.23)*	0.92 (0.85-1.00)		1.05 (0.75-1.46)	0.90 (0.65-1.25)	0.71 (0.51-0.99)		1.38 (1.29-1.48)*	1.32 (1.25-1.39)*	1.07 (1.00-1.14)
														1.19	1.14	1.13
	Mutual Information Index	1	Ref.	Ref.	Ref.		Ref.	Ref.	Ref.		Ref.	Ref.	Ref.
		2	0.94 (0.88-1.01)	0.94 (0.88-1.01)	0.96 (0.90-1.03)		0.97 (0.90-1.05)	0.98 (0.91-1.05)	0.99 (0.93-1.06)		0.96 (0.91-1.00)	0.96 (0.92-1.00)	0.97 (0.94-1.01)
		3	0.91 (0.84-0.99)	0.91 (0.84-0.98)	0.94 (0.87-1.01)		0.95 (0.88-1.03)	0.95 (0.89-1.02)	0.98 (0.92-1.05)		0.91 (0.86-0.96)*	0.91 (0.87-0.95)*	0.93 (0.90-0.97)*
		4	0.92 (0.84-1.01)	0.91 (0.84-0.99)	0.93 (0.86-1.01)		0.90 (0.83-0.97)*	0.89 (0.83-0.96)*	0.91 (0.85-0.98)*		0.89 (0.84-0.94)*	0.87 (0.83-0.91)*	0.89 (0.86-0.93)*
		5	1.02 (0.92-1.12)	0.96 (0.88-1.05)	0.90 (0.83-0.98)		1.03 (0.95-1.12)	0.99 (0.92-1.06)	0.92 (0.86-0.99)		0.98 (0.92-1.05)	0.94 (0.89-0.98)*	0.87 (0.83-0.92)*
														1.22	1.16	1.13
Malmö	Measure	Quintile	Global North				Global South				Native-born
			Model 1	Model 2	Model 3		Model 1	Model 2	Model 3		Model 1	Model 2	Model 3
	Global North Density	1	Ref.	Ref.	Ref.		Ref.	Ref.	Ref.		Ref.	Ref.	Ref.
		2	1.00 (0.90-1.11)	0.99 (0.90-1.09)	0.96 (0.87-1.06)		1.05 (0.72-1.52)	1.03 (0.72-1.48)	0.99 (0.69-1.41)		1.03 (0.96-1.10)	1.03 (0.98-1.09)	1.00 (0.96-1.06)
		3	1.05 (0.94-1.16)	1.01 (0.91-1.11)	0.94 (0.86-1.04)		1.03 (0.73-1.46)	0.99 (0.71-1.40)	0.92 (0.65-1.29)		1.10 (1.03-1.18)*	1.10 (1.04-1.15)*	1.03 (0.98-1.08)
		4	1.14 (1.03-1.26)*	1.05 (0.96-1.14)	0.91 (0.83-1.00)		1.12 (0.81-1.54)	1.02 (0.74-1.41)	0.88 (0.63-1.22)		1.23 (1.15-1.32)*	1.19 (1.13-1.26)*	1.04 (0.98-1.10)
		5	1.16 (1.05-1.28)*	1.04 (0.95-1.13)	0.84 (0.77-0.92)*		1.09 (0.79-1.49)	0.97 (0.71-1.34)	0.79 (0.58-1.09)		1.31 (1.21-1.42)*	1.24 (1.17-1.32)*	1.01 (0.94-1.08)
														1.19	1.15	1.12
	Global South Density	1	Ref.	Ref.	Ref.		Ref.	Ref.	Ref.		Ref.	Ref.	Ref.
		2	0.94 (0.86-1.03)	0.95 (0.87-1.04)	0.92 (0.84-1.00)		1.61 (0.95-2.74)	1.58 (0.93-2.69)	1.53 (0.70-3.37)		1.02 (0.97-1.08)	1.03 (0.99-1.08)	1.00 (0.97-1.03)
		3	0.92 (0.83-1.01)	0.92 (0.84-1.01)	0.86 (0.79-0.94)*		1.39 (0.83-2.34)	1.35 (0.80-2.26)	1.27 (0.59-2.75)		1.05 (0.98-1.12)	1.06 (1.01-1.11)	0.99 (0.94-1.03)
		4	1.07 (0.97-1.17)	1.03 (0.94-1.12)	0.90 (0.83-0.99)		1.56 (0.94-2.58)	1.43 (0.86-2.37)	1.27 (0.59-2.72)		1.16 (1.09-1.25)*	1.15 (1.09-1.22)*	1.01 (0.96-1.07)
		5	1.10 (0.99-1.21)	1.02 (0.94-1.12)	0.82 (0.75-0.90)*		1.46 (0.89-2.41)	1.28 (0.78-2.11)	1.02 (0.47-2.20)		1.32 (1.22-1.44)*	1.29 (1.21-1.37)*	1.03 (0.97-1.10)
														1.19	1.14	1.12
	Mutual Information Index	1	Ref.	Ref.	Ref.		Ref.	Ref.	Ref.		Ref.	Ref.	Ref.
		2	0.98 (0.90-1.06)	0.97 (0.89-1.05)	0.97 (0.89-1.04)		1.00 (0.92-1.08)	0.99 (0.92-1.06)	0.99 (0.92-1.06)		0.98 (0.93-1.03)	0.97 (0.94-1.01)	0.97 (0.93-1.01)
		3	1.00 (0.91-1.09)	0.98 (0.91-1.07)	1.00 (0.92-1.09)		0.94 (0.86-1.02)	0.93 (0.86-1.00)	0.95 (0.88-1.02)		0.96 (0.91-1.03)	0.96 (0.92-1.00)	0.98 (0.93-1.02)
		4	0.98 (0.89-1.07)	0.95 (0.87-1.03)	0.97 (0.89-1.05)		1.04 (0.95-1.13)	1.01 (0.93-1.09)	1.03 (0.95-1.11)		0.99 (0.93-1.06)	0.96 (0.92-1.01)	0.98 (0.93-1.03)
		5	1.08 (0.98-1.20)	1.04 (0.95-1.12)	1.00 (0.92-1.09)		1.08 (0.99-1.18)	1.03 (0.95-1.11)	0.99 (0.92-1.07)		1.05 (0.98-1.13)	1.00 (0.97-1.03)	0.97 (0.92-1.02)
														1.21	1.15	1.12
	* estimate retains statistical significance at p < 0.0125.
